# Supplementary material for: Metformin Treatment or PRODH/POX-Knock out Similarly Induces Apoptosis by Reprograming of Amino Acid Metabolism, TCA, Urea Cycle and Pentose Phosphate Pathway in MCF-7 Breast Cancer Cells
Source: Biomolecules. 2021 Dec 15;11(12):1888. doi: 10.3390/biom11121888 (PMC8699520; doi:10.3390/biom11121888)
Supplement: Supplementary file 1 [file biomolecules-11-01888-s001.zip]

Archive with 1 entries (1 files):
- biomolecules-1489267-supplementary.pdf
